# Supplementary material for: Betaine Alters the Interplay of the Adenosine and NO Systems in the Control of Renal Regional Haemodynamics and Excretion in Diabetic Female Rats
Source: Int J Mol Sci. 2026 May 2;27(9):4076. doi: 10.3390/ijms27094076 (PMC13163498; doi:10.3390/ijms27094076)
Supplement: Supplementary file 1 [file ijms-27-04076-s001.zip]

Archive with 3 entries (3 files):
- Supplementary file S 1 Materials and methods _15-01-2026 .pdf
- Supplementary file S 2  Results _15-01-2026.pdf
- Supplementary file S 3  Figure S1 diagram.pdf
